# Supplementary material for: Effects of bilateral low-load resistance training with blood-flow restriction on post-activation performance enhancement in male collegiate athletes
Source: PeerJ. 2025 Sep 1;13:e19272. doi: 10.7717/peerj.19272 (PMC12422271; doi:10.7717/peerj.19272)
Supplement: Supplemental Information 1 — Measurements of vertical jump height (VJH), relative peak power (RPP), and force impulse (FI) collected from male collegiate athletes during three experimental conditions. These data were used for statistical analysis to assess Post-Activation Performance Enhancement (PAPE) effects. [file peerj-13-19272-s001.zip]

Archive with 1 entries (1 files):
- Raw Data.xls
