# Supplementary material for: Effects of bilateral low-load resistance training with blood-flow restriction on post-activation performance enhancement in male collegiate athletes
Source: PeerJ. 2025 Sep 1;13:e19272. doi: 10.7717/peerj.19272 (PMC12422271; doi:10.7717/peerj.19272)
Supplement: Supplemental Information 1 — Measurements of vertical jump height (VJH), relative peak power (RPP), and force impulse (FI) collected from male collegiate athletes during three experimental conditions. These data were used for statistical analysis to assess Post-Activation Performance Enhancement (PAPE) effects. [file peerj-13-19272-s001.zip › Raw Data.xls]

## Sheet: VJH
		CON															LL															BFR+LL
	baseline	38.1	46.1	36.7	42.9	54.6	47	43.6	46.8	44.9	49.7	43.4	46.4	45.3	47.6	41.8	42.4	44.6	39.2	50.4	54.8	46	41.9	42.5	45	49.9	41.6	46.4	45.1	46.9	44.2	41.3	43.6	36.8	45.6	48.4	45.1	41	43.8	45.6	51.1	45.4	44.9	41.7	47.9	40.3
	CMJ-0	38.2	46.1	36	41.1	55.4	45.1	43.8	48.6	45.6	47.6	41.9	42.5	43.2	46.7	41.8	35.4	42.5	32.2	47.8	47.1	35.8	37.2	39	42.1	44.6	40	42.5	40.5	40.5	31.3	36.8	41.8	30.7	39.8	40.8	39.9	39.7	41.2	42.5	45.8	44.2	42.4	40.9	42	33.7
	CMJ-3	40.7	46.7	36.2	41.6	53.8	44.7	43.9	47	45.3	48.5	42.3	43.4	44.2	43	40.5	44.8	47.4	34.8	49.2	50.8	42.4	42.1	44.2	50.3	48.2	43.1	44	43.8	42.9	34.7	40.3	43.9	33.5	42.2	45	43.5	40.6	43.5	44.2	48	46	44.3	41.6	46.3	36
	CMJ-6	39.8	48	36.6	41.9	55	47.9	45.3	48.5	46.1	49.1	45.1	43.5	44.2	44.2	40.3	47.3	45.8	35.7	50.5	49.8	42.1	43.9	44.1	49.8	48.6	43.4	43.5	43.6	42.1	36.9	41.7	43.6	35.5	44.8	46.5	46.7	42.2	43.9	46.7	49.1	46.6	44.2	40.2	49	37
	CMJ-9	41.2	46.8	37.5	43.9	53.6	45.3	43.3	45.3	44.6	49.6	44.6	44.4	42.8	43	41.3	46	43.7	36.5	50	47.9	43.4	44.8	43.2	48.9	51.1	41.7	44.4	42.5	44	37	43.2	43.8	36.2	45	47.9	45.1	41.8	44.2	48.2	49.3	46	44	40.2	49.7	39.3
	CMJ-12	38.9	46.2	36.3	42.5	53.4	45.1	42.6	44.1	43.9	50.1	44.4	42.2	44.5	41.3	41.3	46.1	44.4	37.3	53.2	47.8	44.6	43.6	41.1	49.2	50	41.2	43.2	42.3	43.1	38.5	44.2	45.1	40.7	47.3	50.7	48.5	43	46.8	48.3	54.6	49.9	46.7	43.4	51.6	43.2
		0.262467	0	-1.90736	-4.1958	1.4652	-4.04255	0.458716	3.84615	1.55902	-4.22535	-3.45622	-8.40517	-4.63576	-1.89076	0	-16.5094	-4.70852	-17.8571	-5.15873	-14.0511	-22.1739	-11.2172	-8.23529	-6.44444	-10.6212	-3.84615	-8.40517	-10.1996	-13.6461	-29.1855	-10.8959	-4.12844	-16.5761	-12.7193	-15.7025	-11.5299	-3.17073	-5.93607	-6.79825	-10.3718	-2.64317	-5.56793	-1.91847	-12.3173	-16.3772
		6.82415	1.30152	-1.3624	-3.0303	-1.4652	-4.89362	0.688073	0.42735	0.890869	-2.41449	-2.53456	-6.46552	-2.42826	-9.66387	-3.11005	5.66038	6.27803	-11.2245	-2.38095	-7.29927	-7.82609	0.477327	4	11.7778	-3.40681	3.60577	-5.17241	-2.88248	-8.52878	-21.4932	-2.42131	0.688073	-8.96739	-7.45614	-7.02479	-3.54767	-0.97561	-0.684932	-3.07018	-6.06654	1.32159	-1.3363	-0.239808	-3.34029	-10.67
		4.46194	4.12148	-0.27248	-2.331	0.732601	1.91489	3.89908	3.63248	2.67261	-1.20724	3.91705	-6.25	-2.42826	-7.14286	-3.58852	11.5566	2.69058	-8.92857	0.198413	-9.12409	-8.47826	4.77327	3.76471	10.6667	-2.60521	4.32692	-6.25	-3.32594	-10.2345	-16.5158	0.968523	0	-3.53261	-1.75439	-3.92562	3.54767	2.92683	0.228311	2.41228	-3.91389	2.64317	-1.55902	-3.59712	2.29645	-8.18859
		8.13648	1.51844	2.17984	2.331	-1.8315	-3.61702	-0.688073	-3.20513	-0.668151	-0.201207	2.76498	-4.31034	-5.51876	-9.66387	-1.19617	8.49057	-2.01794	-6.88776	-0.793651	-12.5912	-5.65217	6.92124	1.64706	8.66667	2.40481	0.240385	-4.31034	-5.76497	-6.18337	-16.2896	4.60048	0.458716	-1.63043	-1.31579	-1.03306	0	1.95122	0.913242	5.70175	-3.5225	1.32159	-2.00445	-3.59712	3.75783	-2.48139
		2.09974	0.21692	-1.08992	-0.932401	-2.1978	-4.04255	-2.29358	-5.76923	-2.22717	0.804829	2.30415	-9.05172	-1.766	-13.2353	-1.19617	8.72642	-0.44843	-4.84694	5.55556	-12.7737	-3.04348	4.05728	-3.29412	9.33333	0.200401	-0.961538	-6.89655	-6.20843	-8.10235	-12.8959	7.02179	3.44037	10.5978	3.72807	4.75207	7.5388	4.87805	6.84932	5.92105	6.84932	9.91189	4.00891	4.07674	7.72443	7.19603

## Sheet: RPP
		CON															LL															BFR+LL
	baseline	61.51	63.67	51.65	56.03	69.44	62.11	63.21	57.69	56.86	57.49	59.98	60.99	55.45	59.97	59.44	58.58	65.82	54.24	66.29	70.71	57.7	59.79	53.24	57.5	62.26	59.49	62.99	56.06	59.16	59.96	57.21	63.21	51.1	57.42	66.42	61.39	59.99	54.74	57.56	59.46	65.55	62.07	53.93	62.07	58.24
	CMJ-0	62.24	64.59	50.97	55.42	70.6	61.09	62.18	57.39	56.47	57.54	59.93	59.93	54.35	59.73	59.69	59.67	65.12	47.05	65.21	60.79	48.29	57.96	55.23	59.33	56.31	61.06	59.93	51.82	56.16	47.12	54.7	55.51	43.36	52.64	56.3	54.23	55.03	51.75	55.6	55.42	62.83	61.64	49.89	55.08	52.02
	CMJ-3	61.94	63.41	50.54	54.99	69.24	59.54	64.02	55.76	56.24	57.78	60.53	61.1	53.81	57.71	59.58	61.93	69.39	48.52	64.79	65.55	51.93	61.34	55.83	61.42	58.34	60.58	62.43	55.04	58.45	51.27	57.3	61.02	49.71	55.2	62.81	59.67	57.13	54.7	56.33	57.48	64.24	64.98	52.23	58.19	54.67
	CMJ-6	61.15	65.69	50.33	54.89	68.48	61.8	65.93	56.71	57.11	58.32	61.58	61.79	52.47	59.52	58.71	60.29	69.09	49.63	64.58	65.07	54.36	62.35	55.68	60.29	59.7	61.61	61.79	54.94	57.93	54.01	60.42	62.6	50.33	57.17	63.77	61.2	59.79	54.65	57.83	59.09	65.38	65.1	53.34	59.8	54.94
	CMJ-9	61.3	64.07	50.8	56.25	68.69	59.29	63.09	55.85	57.62	59.21	60.64	61.41	52.11	57.72	59.19	61.57	66.86	50.5	64.53	63.84	59.44	63.12	54.33	60.16	59.27	59.91	61.41	55.13	58.69	54.17	60.58	62.42	51.31	56.75	66.31	59.92	59.69	55	58.6	59.62	65.05	63.37	51.14	60.58	55.86
	CMJ-12	62.02	64.02	50.54	55.38	68.54	58.77	61.09	55.12	58.97	58.51	60.89	59.52	53.06	55.97	59.31	60.77	67.33	50.64	65.21	62.63	61.9	61.56	52.4	59.65	59.96	59.13	59.85	53.94	58.2	54.2	62.87	64.76	53.3	59.21	67.1	61.43	60.66	56.08	59.71	61.42	67.41	65.54	54.34	63.76	59.32
		1.1868	1.44495	-1.31655	-1.0887	1.67051	-1.64225	-1.62949	-0.520021	-0.685895	0.0869716	-0.0833611	-1.73799	-1.98377	-0.4002	0.420592	1.8607	-1.06351	-13.2559	-1.62921	-14.0291	-16.3085	-3.06071	3.73779	3.18261	-9.5567	2.6391	-4.85791	-7.56333	-5.07099	-21.4143	-4.38734	-12.1816	-15.1468	-8.32463	-15.2364	-11.6631	-8.26804	-5.46218	-3.40514	-6.79448	-4.1495	-0.692766	-7.49119	-11.2615	-10.6799
		0.699073	-0.408356	-2.14908	-1.85615	-0.288018	-4.13782	1.28144	-3.34547	-1.0904	0.504436	0.916972	0.180357	-2.95762	-3.76855	0.235532	5.71868	5.42388	-10.5457	-2.26278	-7.29741	-10	2.59241	4.86476	6.81739	-6.29618	1.83224	-0.88903	-1.81948	-1.20014	-14.493	0.157315	-3.46464	-2.72016	-3.86625	-5.43511	-2.80176	-4.76746	-0.0730727	-2.1369	-3.32997	-1.99847	4.68826	-3.15223	-6.25101	-6.12981
		-0.585271	3.17261	-2.55566	-2.03462	-1.38249	-0.499114	4.30312	-1.69873	0.439676	1.44373	2.66756	1.31169	-5.37421	-0.750375	-1.22813	2.91909	4.96809	-8.49926	-2.57957	-7.97624	-5.78856	4.28165	4.58302	4.85217	-4.11179	3.56362	-1.90506	-1.99786	-2.07911	-9.92328	5.61091	-0.965037	-1.50685	-0.435388	-3.98976	-0.309497	-0.333389	-0.164414	0.469076	-0.622267	-0.259344	4.88159	-1.09401	-3.65716	-5.66621
		-0.341408	0.628239	-1.64569	0.392647	-1.08007	-4.54033	-0.189843	-3.18946	1.33662	2.99182	1.10037	0.688637	-6.02344	-3.75188	-0.420592	5.10413	1.58007	-6.89528	-2.655	-9.71574	3.0156	5.56949	2.04733	4.62609	-4.80244	0.706001	-2.50833	-1.65894	-0.794456	-9.65644	5.89058	-1.2498	0.410959	-1.16684	-0.165613	-2.39453	-0.500083	0.474973	1.80681	0.269088	-0.762777	2.09441	-5.17337	-2.40052	-4.08654
		0.829133	0.549709	-2.14908	-1.16009	-1.29608	-5.37756	-3.3539	-4.45484	3.71087	1.77422	1.51717	-2.41023	-4.31019	-6.67	-0.218708	3.73848	2.29414	-6.63717	-1.62921	-11.427	7.27903	2.96036	-1.57776	3.73913	-3.69419	-0.605144	-4.98492	-3.78166	-1.62272	-9.6064	9.89338	2.45214	4.30528	3.11738	1.02379	0.0651572	1.11685	2.44794	3.73523	3.29633	2.83753	5.59046	0.760245	2.72273	1.8544

## Sheet: FI
		CON															LL															BFR+LL
	baseline	195.5	217.6	182.6	239.9	276.6	262.4	215.9	245.5	263.1	226.5	206.2	194.3	204.1	246.9	242.6	209.5	217.3	184.4	267.7	268.3	250.1	217	238.5	258	229.7	211.2	201.5	199.4	242.8	224	202.9	216.4	179.9	236	256.1	259.9	217.5	245.7	261.5	229.3	217.3	198.9	194.2	254.8	226.2
	CMJ-0	195.8	222.9	180.9	232.6	278.5	254.9	213.3	249.8	265	221.8	207.3	196.3	197.2	244.5	242.5	211.8	216.8	163.5	268.8	259.1	229.4	209.7	240.1	264.5	217.2	211.7	192.7	188.8	228.4	213.6	191.7	208.4	160.5	228.8	236.5	241.5	210.6	238.3	242	221.9	213.6	193.3	191.3	230.2	216.7
	CMJ-3	196.1	220.3	181.5	240.1	275.3	256.5	211	245.8	264.2	224.4	210.1	197.1	199.3	234.4	238.5	215.3	217.6	174	264.7	262	237.4	217.5	241.7	268.8	225.6	214.9	196.4	196.3	235.5	225.3	197.1	211.2	173.8	233.7	245.1	252.2	213	241.5	267.1	226.8	218.9	197.6	192.2	242.2	220.2
	CMJ-6	199.8	223.5	182.2	237.6	277.6	256.2	208.5	249.8	267	226.4	215	196.2	198.8	235.3	237.7	225.7	220.1	176.2	268.1	266.1	248.8	221.9	243.3	271.4	226.9	215.1	195.1	195.9	231.2	232.5	200.3	215.6	176.7	242.7	248.3	254.3	213.5	240.8	268.3	229.7	225.9	197.6	194.5	248.8	227.5
	CMJ-9	205.8	222.6	184.5	242.9	274.2	258.2	211	241.7	261.8	227.6	213.8	201.1	196.1	234.1	240.7	216.6	213.1	178	266.6	261.2	252.8	224.4	240.2	269	232	211.1	197.2	190.7	236.1	232.5	207	217.1	178.5	242.9	259.1	260.9	217.7	243.9	271.3	233.5	223.9	197.3	204.2	252.3	237.4
	CMJ-12	200.6	236	184	239	273.6	257.1	211.6	238.5	260.4	229.4	215	205.1	196.9	229.2	238.9	215.3	214.6	180.1	275.2	260.8	256.5	221.7	234.6	270.3	228.8	209.9	192.1	192.9	234.1	233.2	220.6	220.7	181.6	245.2	263.5	259.5	229.4	246.4	272.6	236.6	226.1	203.5	209.9	262.5	247.3
		0.153453	2.43566	-0.930997	-3.04293	0.686913	-2.85823	-1.20426	1.75153	0.722159	-2.07506	0.533463	1.02934	-3.3807	-0.972053	-0.0412201	1.09785	-0.230097	-11.3341	0.410908	-3.429	-8.27669	-3.36406	0.67086	2.51938	-5.44188	0.236742	-4.36725	-5.31595	-5.93081	-4.64286	-5.51996	-3.69686	-10.7838	-3.05085	-7.65326	-7.07965	-3.17241	-3.0118	-7.45698	-3.22721	-1.70272	-2.81549	-1.49331	-9.65463	-4.19982
		0.306905	1.24081	-0.60241	0.0833681	-0.469993	-2.24848	-2.26957	0.1222	0.418092	-0.927152	1.89137	1.44107	-2.35179	-5.06278	-1.69002	2.7685	0.138058	-5.63991	-1.12066	-2.34812	-5.07797	0.230415	1.34172	4.18605	-1.78494	1.75189	-2.53102	-1.55466	-3.00659	0.580357	-2.85855	-2.40296	-3.39077	-0.974576	-4.2952	-2.96268	-2.06897	-1.7094	2.14149	-1.09027	0.736309	-0.653595	-1.02987	-4.94505	-2.65252
		2.19949	2.7114	-0.219058	-0.958733	0.361533	-2.3628	-3.42751	1.75153	1.48233	-0.0441501	4.2677	0.977869	-2.59677	-4.69826	-2.01979	7.7327	1.28854	-4.44685	0.149421	-0.819978	-0.519792	2.25806	2.01258	5.1938	-1.21898	1.84659	-3.17618	-1.75527	-4.77759	3.79464	-1.28142	-0.369686	-1.77877	2.83898	-3.04569	-2.15467	-1.83908	-1.9943	2.60038	0.174444	3.95766	-0.653595	0.15448	-2.35479	0.574713
		5.26854	2.29779	1.04053	1.25052	-0.867679	-1.60061	-2.26957	-1.54786	-0.494109	0.485651	3.68574	3.49974	-3.91965	-5.18429	-0.783182	3.38902	-1.93281	-3.47072	-0.410908	-2.64629	1.07957	3.41014	0.712788	4.26357	1.00131	-0.0473485	-2.134	-4.36309	-2.75947	3.79464	2.0207	0.323475	-0.77821	2.92373	1.17142	0.384763	0.091954	-0.732601	3.74761	1.83166	3.03728	-0.804424	5.14933	-0.981162	4.95137
		2.6087	8.45588	0.766703	-0.375156	-1.0846	-2.01982	-1.99166	-2.85132	-1.02623	1.28035	4.2677	5.55841	-3.52768	-7.16889	-1.52514	2.7685	-1.24252	-2.33189	2.80164	-2.79538	2.55898	2.1659	-1.63522	4.76744	-0.391815	-0.61553	-4.66501	-3.25978	-3.5832	4.10714	8.72351	1.98706	0.944969	3.89831	2.8895	-0.153905	5.47126	0.2849	4.24474	3.1836	4.0497	2.31272	8.08445	3.02198	9.32803

## Sheet: RFD
		CON															LL															BFR+LL
	baseline	9236	6289	11124	8947	8016	12575	11952	8017	7685	8078	13329	15924	12655	12588	8484	14158	9454	15067	8152	6083	6243	13746	7341	9546	9997	11888	11379	9771	8980	6944	10357	5716	14054	7838	5017	14706	15066	6766	7522	9997	15711	16069	13005	6688	10328
	CMJ-0	9468	6600	10963	8999	8413	12953	11338	9526	7417	13979	15487	13041	10056	15067	8518	9869	8214	14490	11224	5136	7105	12671	9039	8918	8618	9718	10785	9914	8912	6658	9547	5457	13086	8147	6033	12329	15998	5984	8018	8618	13995	14988	9918	6413	8669
	CMJ-3	10877	6327	11883	10846	5379	14707	11809	10078	7789	8478	18164	10603	10512	14488	8208	8406	5385	12468	9931	6506	9367	11564	7474	9228	9192	8255	10765	9469	10721	7789	9267	5405	11260	7051	6549	11157	10413	8410	8374	9192	11926	16162	12908	7492	10758
	CMJ-6	9255	5769	10083	8836	7345	13508	13399	8216	6961	8592	16455	11605	11315	12765	8293	10205	5186	16014	8955	5333	9478	14372	8214	8954	15880	10160	10247	8567	10662	7682	9132	5289	12414	8268	7407	12094	14978	7732	8699	15880	11205	16726	12424	9748	11058
	CMJ-9	10292	6360	11790	8884	7213	11512	14017	7526	8531	7693	16858	10198	10640	12923	7772	9043	5669	16199	7816	5703	10096	14277	6867	8081	16084	9482	9313	11508	15683	4831	7929	5010	13492	8063	8413	12337	13885	7305	9121	16084	11477	16089	15060	11255	8836
	CMJ-12	8988	6980	12627	8741	8199	14130	12678	9513	7053	8104	16011	11355	13372	13925	8251	8177	6244	19056	6604	5184	9023	12708	8624	7576	18154	9720	9176	10258	8844	8676	8470	6019	14391	7273	7774	14255	13025	8548	9594	18154	13696	18326	14775	9946	7955
		2.51191	4.94514	-1.44732	0.5812	4.95259	3.00596	-5.13722	18.8225	-3.48731	73.0503	16.1903	-18.1047	-20.5373	19.6934	0.400754	-30.2938	-13.1161	-3.82956	37.684	-15.568	13.8075	-7.82046	23.1304	-6.57867	-13.7941	-18.2537	-5.22014	1.46351	-0.757238	-4.11866	-7.8208	-4.53114	-6.88772	3.94233	20.2511	-16.1635	6.18611	-11.5578	6.59399	-13.7941	-10.9223	-6.72724	-23.737	-4.11184	-16.0631
		17.7674	0.60423	6.82309	21.225	-32.8967	16.9543	-1.19645	25.7079	1.35329	4.95172	36.2743	-33.415	-16.934	15.0937	-3.25318	-40.6272	-43.04	-17.2496	21.8229	6.95381	50.04	-15.8737	1.81174	-3.33124	-8.05242	-30.5602	-5.3959	-3.09078	19.3875	12.1688	-10.5243	-5.44087	-19.8805	-10.0408	30.5362	-24.133	-30.8841	24.298	11.3268	-8.05242	-24.0914	0.578754	-0.745867	12.0215	4.16344
		0.205717	-8.26841	-9.35814	-1.24064	-8.37076	7.41948	12.1068	2.48223	-9.42095	6.36296	23.4526	-27.1226	-10.5887	1.4061	-2.2513	-27.9206	-45.1449	6.28526	9.85034	-12.3294	51.818	4.55405	11.8921	-6.20155	58.8477	-14.5357	-9.94815	-12.3222	18.7305	10.6279	-11.8277	-7.47026	-11.6693	5.48609	47.638	-17.7615	-0.584097	14.2773	15.6474	58.8477	-28.6805	4.08862	-4.46751	45.7536	7.06816
		11.4335	1.12896	5.98706	-0.704147	-10.0175	-8.45328	17.2774	-6.12449	11.0085	-4.76603	26.4761	-35.9583	-15.9226	2.66126	-8.39227	-36.128	-40.036	7.51311	-4.12169	-6.24692	61.7171	3.86294	-6.45689	-15.3467	60.8883	-20.2389	-18.1563	17.7771	74.6437	-30.4291	-23.4431	-12.3513	-3.99886	2.87063	67.6899	-16.1091	-7.83884	7.9663	21.2576	60.8883	-26.9493	0.124463	15.8016	68.2865	-14.4462
		-2.68515	10.9874	13.5113	-2.30245	2.28293	12.3658	6.0743	18.6603	-8.22381	0.321862	20.1215	-28.6925	5.66574	10.6212	-2.74635	-42.2447	-33.9539	26.4751	-18.9892	-14.7789	44.5299	-7.55129	17.4772	-20.6369	81.5945	-18.2369	-19.3602	4.98414	-1.51448	24.9424	-18.2196	5.30091	2.39789	-7.20847	54.9532	-3.06678	-13.5471	26.3376	27.5459	81.5945	-12.8254	14.0457	13.6101	48.7141	-22.9764
